# Supplementary material for: Using Sex-Linked Markers via Genotyping-by-Sequencing to Identify XX/XY Sex Chromosomes in the Spiny Frog (Quasipaa boulengeri)
Source: Genes (Basel). 2022 Mar 24;13(4):575. doi: 10.3390/genes13040575 (PMC9027009; doi:10.3390/genes13040575)
Supplement: Supplementary file 1 [file genes-13-00575-s001.zip]

Archive with 1 entries (1 files):
- genes-1596984-supplementary.pdf
